# Supplementary material for: Efficacy and safety of primary posterior capsulotomy in combined phaco-vitrectomy in rhegmatogenous retinal detachment
Source: PLoS One. 2019 Mar 8;14(3):e0213457. doi: 10.1371/journal.pone.0213457 (PMC6407776; doi:10.1371/journal.pone.0213457)
Supplement: S1 Dataset — This XLS include the patient's characteristics, visual acuities, complications. (XLS) [file pone.0213457.s001.xls]

## Sheet: BCVA macula on
CAP	Baseline	3mo	6mo	12mo
1	0.69897	1.09691	1	1
1	0.69897	0.69897	0.522879	0.39794
1	0	0.154902	0	0.200659
1	0.39794	0.30103	0.09691	0.09691
1	0.154902	0.69897	0.522879	0.221849
1	0	0.30103	0.154902	0.0457575
1	0.154902	0.823909	0.69897	0.69897
1	1.52288	0.221849	0.221849	0.221849
1	-0.08	0.69897	0.39794	0
1	0	0	0	0
1	0	0.0457575	0.09691	0
1	0.221849	0.522879	0	-0.0791812
1	0	-0.0791812	0	0
1	0	0.09691	0	-0.09691
1	0.09691	0.0457575	0.0457575	0
1	0.154902	0.0457575	0.0457575	0.0457575
1	0.09691	0.154902	0	0
1	0.09691	0	-0.176091	0
1	0	0.221849	0.39794	0.200659
1	0.09691	0.154902	0.154902	0.221849
1	0.154902	0.09691	0.0457575	0
1	0	0	0.0457575	0
1	-0.0791812	0	-0.0791812	-0.0791812
1	-0.09691	0.0457575	0.09691	0.522879
1	0.30103	0.154902	0.221849	0.22
1	0	0.09691	0.200659	0.221849
1	0.522879	0.30103	0	0.154902
1	0.30103	0	0.09691	0.0457575
1	0	0.0457575	0.0457575	0
1	0	0.39794	0	0
1	0.823909	0.39794	0.39794	0.154902
1	0.09691	0	0	0
1	1.09691	0.30103	0.30103	0.30103
1	0.09691	0.0457575	0.0457575	0.0457575
1	0.154902	0.30103	0.30103	0.221849
0	0.221849	0.22	0.22	0.22
0	1.30103	1.52288	0.522879	0.522879
0	0.69897	0.823909	0.82	0.82
0	-0.09691	-0.0791812	0.22	0.22
0	0	0.221849	0.09691	0
0	0.221849	0	-0.176091	-0.176091
0	0.154902	0.30103	0.154902	0.09691
0	0	0.0457575	0.05	0.05
0	0	1.3	1.3	1.3
0	2	1.30103	1.3	1.3
0	0	0	0.39794	0.4
0	0.09691	0.09691	0.1	0.1
0	1.22185	1	1	1
0	0	0.154902	0	0
0	0	0.09691	0.22	0.22
0	0	0.0457575	0.05	0.05
0	0.30103	0.69897	0.7	0.7
0	0.200659	0.30103	0.154902	0.154902

## Sheet: exclusion 1patient
Patients	CAP	DM	Sex	Macular onoff	Extents of RD	Location of break	Type of cataract	Type of gas	PCO	SE	AXL	Age (decade)	PCO period	Baseline	3mo	6mo	12mo	Cx 1 IIOP	Cx 3 Syne	Cx 4 capture	Cx 5 VH	Cx 6 Rec RD	Cx 7 post ERM
1	1	0	2	1	1	2	1	1	0	-1.5	22.72	eighth	0	0.69897	1.09691	1	1	0	0	0	0	0	0
2	1	0	2	1	3	2	3	1	0	-6	24.81	ninth	0	0.69897	0.69897	0.522879	0.39794	0	0	0	0	0	0
3	1	0	1	0	3	2	1	1	0	4.25	24.52	eighth	0	1	1.30103	1.30103	1	0	0	0	0	0	0
4	1	0	1	0	2	2	1	1	0	-8.25	27.77	fourth	0	0	0.0457575	0.221849	0	0	0	0	0	0	0
5	1	0	1	0	3	1	1	1	0	0.5	23.8	eighth	0	0.39794	0.823909	0.30103	0.154902	0	3	0	0	0	0
6	1	0	1	1	2	1	1	1	0	-8.5	28.95	sixth	0	0.39794	0.30103	0.09691	0.09691	0	0	0	0	0	0
7	1	0	2	0	4	1	1	1	0	0.5	22.98	seventh	0	2	0.823909	0.522879	0	0	0	0	0	0	0
8	1	0	1	1	2	1	1	1	0	-0.25	25.37	eighth	0	0.154902	0.69897	0.522879	0.221849	0	3	0	0	0	0
9	1	0	2	0	3	1	2	1	0	-6.5	27.45	sixth	0	2	1.52288	0.154902	0.09691	0	0	0	0	0	0
10	1	0	1	0	3	2	2	1	0	-8.5	27.74	sixth	0	0.823909	0	0	0	0	0	0	0	0	0
11	1	0	2	0	4	1	2	1	0	0.5	23.3	fourth	0	1.39794	1.69897	1	0.823909	0	0	0	0	0	0
12	1	0	1	0	3	1	2	1	0	-1.75	22.58	fourth	0	1	1.52288	0.69897	0.30103	0	0	0	0	0	0
13	1	0	2	1	1	1	2	1	0	-7.5	27.45	sixth	0	0	0.30103	0.154902	0.0457575	1	0	0	0	0	0
14	1	0	1	0	3	2	2	1	1	2.25	24.1	third	2	1	1.30103	1	1.30103	0	0	0	0	0	0
15	1	0	2	0	3	2	2	1	0	-1.5	23.6	eighth	0	1.22185	0.39794	0.39794	0.30103	0	0	0	0	0	0
16	1	0	2	0	3	2	1	1	0	-0.25	22.41	ninth	0	1.39794	1.1549	1.30103	1	0	3	0	0	0	0
17	1	0	2	1	1	2	3	1	0	-7.5	22.78	fifth	0	0.154902	0.823909	0.69897	0.69897	0	0	0	0	0	0
18	1	0	1	1	2	1	1	1	0	-7.75	28.11	fourth	0	1.52288	0.221849	0.221849	0.221849	0	0	0	0	0	0
19	1	0	1	0	3	2	3	1	0	-0.25	23.3	eighth	0	2	0.69897	0.0457575	0.09691	0	3	0	0	0	0
20	1	0	1	1	2	2	1	1	0	-6	26.25	fifth	0	-0.08	0.69897	0.39794	0	0	0	0	0	0	7
21	1	0	1	1	2	2	1	1	0	-5.5	25.69	fifth	0	0	0	0	0	1	0	0	0	0	0
22	1	0	1	0	3	1	1	1	0	-5.75	26.28	seventh	0	0.522879	0.09691	0.09691	0	0	0	0	0	0	0
23	1	0	2	1	2	2	2	1	0	-6.25	26.79	third	0	0	0.0457575	0.09691	0	1	0	0	0	0	0
24	1	0	1	0	3	1	2	1	0	-2	26.07	seventh	0	2	0.39794	0.154902	0.09691	1	0	0	0	0	0
25	1	0	1	1	2	1	2	1	0	-3.5	26.11	eighth	0	0.221849	0.522879	0	-0.0791812	1	0	0	0	0	7
26	1	0	1	0	4	1	1	1	0	-10.75	30.41	fifth	0	2.30103	1.30103	1.39794	1.39794	0	3	0	0	0	0
27	1	0	1	1	2	1	2	1	0	-10.25	27.96	sixth	0	0	-0.0791812	0	0	0	0	0	0	0	0
28	1	0	1	0	1	1	2	1	0	1.25	27.14	third	0	-0.09691	0	-0.176091	-0.0791812	1	0	0	0	0	0
29	1	0	1	1	2	2	1	1	0	-6.325	28.19	fourth	0	0	0.09691	0	-0.09691	1	0	0	0	0	0
30	1	0	1	1	2	1	2	1	0	-0.375	27.28	third	0	0	0.154902	0	0.200659	1	0	0	0	0	0
31	1	0	2	0	3	3	2	1	0	1.5	25.48	seventh	0	0.30103	0.39794	0.09691	0	0	0	0	0	0	7
32	1	0	2	0	4	3	1	1	0	0.5	21.27	seventh	0	2.30103	0.30103	0.221849	0.221849	0	0	0	0	0	0
33	1	0	1	0	3	1	2	2	0	-1.875	25.88	sixth	0	1.39794	0.522879	0.30103	0.39794	1	0	0	0	0	0
34	1	0	2	0	3	1	2	1	0	-2.875	25.6	fifth	0	0.522879	0.30103	0.221849	0.154902	0	0	0	0	0	0
35	1	0	1	0	3	3	2	1	0	-0.375	26.12	fourth	0	0.69897	0.30103	0.39794	0.221849	0	0	0	0	0	0
36	1	0	1	1	2	1	1	1	0	1.5	23.38	eighth	0	0.09691	0.0457575	0.0457575	0	0	0	0	0	0	0
37	1	1	1	0	2	2	2	1	0	-5.625	25.42	seventh	0	-0.0791812	0.09691	0	0.30103	1	0	0	0	0	0
38	1	1	2	0	2	2	1	1	0	6.25	23.29	ninth	0	2	0.30103	0.09691	0.154902	0	0	0	0	0	0
39	1	0	2	0	2	1	1	1	1	-11.25	27.22	sixth	1.5	0.69897	0.823909	0.09691	-0.0791812	0	0	0	0	0	0
40	1	0	1	0	4	3	2	1	0	3.125	25.56	fourth	0	2	-0.0791812	1	0.0457575	0	0	0	0	0	0
41	1	0	2	1	2	1	1	1	0	0.175	23.68	seventh	0	0.154902	0.0457575	0.0457575	0.0457575	0	0	0	0	0	0
42	1	0	1	1	2	1	2	1	0	-2.5	26	seventh	0	0.09691	0.154902	0	0	0	0	0	0	0	0
43	1	0	1	0	2	3	2	1	0	1.625	25.01	fourth	0	1	1.39794	0.69897	0.60206	1	0	0	0	0	7
44	1	0	1	1	2	2	1	1	0	-9.25	27.92	sixth	0	0.09691	0	-0.176091	0	0	0	0	0	6	0
45	1	0	1	0	4	3	1	1	0	-4.625	26.03	third	0	0.69897	0.39794	0.154902	0	0	0	0	0	0	0
46	1	0	2	1	2	3	1	1	0	-2.75	24.99	fifth	0	0	0.221849	0.39794	0.200659	0	0	0	0	6	0
47	1	0	2	1	3	1	1	1	0	0.75	2.79	seventh	0	0.09691	0.154902	0.154902	0.221849	0	3	0	0	0	0
49	1	0	2	1	1	1	2	1	0	-9.75	27.46	third	0	0.154902	0.09691	0.0457575	0	0	0	0	0	0	0
50	1	0	2	1	1	1	1	1	0	0.25	22.93	seventh	0	0	0	0.0457575	0	0	0	0	0	0	0
51	1	0	2	1	1	1	1	1	0	-0.25	24.33	seventh	0	-0.0791812	0	-0.0791812	-0.0791812	0	0	0	0	0	7
52	1	0	1	1	1	1	2	1	0	-8.25	28.99	fourth	0	-0.09691	0.0457575	0.09691	0.522879	1	0	0	0	0	0
53	1	0	2	1	1	1	1	1	1	-0.75	23.89	seventh	2	0.30103	0.154902	0.221849	0.22	0	0	0	0	0	7
54	1	0	2	1	1	1	2	1	0	-6	26.4	fourth	0	0	0.09691	0.200659	0.221849	1	0	0	0	0	0
55	1	0	1	1	2	1	2	1	0	-5.5	24.52	third	0	0.522879	0.30103	0	0.154902	1	0	0	0	0	0
56	1	0	1	0	3	1	1	2	0	-1	23.96	eighth	0	2.30103	0.09691	0	-0.0791812	0	0	0	0	0	7
57	1	0	1	1	2	1	1	1	0	-10	28.63	sixth	0	0.30103	0	0.09691	0.0457575	1	0	0	0	0	0
58	1	0	2	1	1	1	2	2	0	-2.75	26.08	fifth	0	0	0.0457575	0.0457575	0	0	0	0	0	0	0
59	1	0	1	1	2	1	1	1	0	0.5	25.44	sixth	0	0	0.39794	0	0	0	3	0	0	0	0
60	1	0	1	1	2	1	2	1	0	-10	27.49	third	0	0.823909	0.39794	0.39794	0.154902	0	0	0	0	0	0
61	1	0	1	1	1	1	1	1	0	-8.5	28.13	sixth	0	0.09691	0	0	0	0	0	0	0	0	0
62	1	0	2	0	3	2	2	1	0	-7.75	26.35	fourth	0	0.39794	0	0	0	0	0	0	0	0	0
63	1	0	1	0	2	1	1	1	0	2.25	23.34	eighth	0	0.30103	0	0	0.0457575	1	0	0	5	0	0
64	1	0	1	0	4	1	1	1	0	4.75	23.83	ninth	0	0.90309	0.30103	0.0457575	0.0457575	0	3	0	0	0	0
65	1	0	2	0	3	1	2	1	0	1.75	22.42	ninth	0	2	0.69897	0.522879	0.522879	0	0	0	0	0	0
66	1	0	2	0	2	1	2	1	0	-15.25	28.7	third	0	1.52288	0.200659	0.154902	0.154902	1	0	0	0	0	0
67	1	0	2	1	1	1	3	2	0	4	22	eighth	0	1.09691	0.30103	0.30103	0.30103	0	0	0	0	0	0
68	1	0	2	1	2	1	2	1	0	1	23.2	ninth	0	0.09691	0.0457575	0.0457575	0.0457575	0	0	0	0	0	0
69	1	0	2	1	2	2	1	1	0	-1	24.16	eighth	0	0.154902	0.30103	0.30103	0.221849	0	0	0	0	0	7
70	0	0	1	0	2	2	3	1	1	-7.5	26.74	third	4	0.823909	1.69897	2	2	1	3	4	0	0	0
71	0	0	1	1	2	2	3	1	0	-5.375	26.43	fifth	0	0.221849	0.0457575	0	-0.0791812	0	0	0	0	0	0
72	0	0	1	0	4	1	3	1	0	-0.25	24.21	seventh	0	1.69897	1.30103	1.30103	2	0	0	0	0	0	0
73	0	0	2	0	2	1	1	1	1	0.5	23.92	eighth	6	2	0.522879	0.30103	0.09691	0	0	0	0	0	7
74	0	1	2	0	3	1	3	1	0	1.25	23.43	ninth	0	0.60206	0.09691	0.09691	0.09691	0	3	0	0	0	0
75	0	1	2	0	2	1	1	1	0	-0.25	23.59	seventh	0	2.30103	0.30103	0.39794	0.09691	0	0	0	0	0	7
76	0	0	2	0	1	1	2	1	0	-6	28.43	fourth	0	0.221849	0	-0.0791812	0	0	0	0	0	0	0
77	0	0	2	1	2	1	1	1	0	0.75	24.51	seventh	0	1.30103	1.52288	0.522879	0.522879	0	0	0	0	0	0
78	0	0	1	1	3	3	2	1	0	-9.5	28.61	seventh	0	0.69897	0.823909	0.154902	0.221849	1	0	0	0	0	0
79	0	0	1	0	4	3	2	1	0	-6.5	26.63	sixth	0	2	0.522879	0.30103	0.30103	0	0	0	0	0	0
80	0	0	1	1	2	1	1	1	0	-2.375	25.18	sixth	0	-0.09691	-0.0791812	-0.176091	-0.176091	0	3	0	0	0	0
81	0	0	1	1	2	2	1	1	0	-0.5	23.9	eighth	0	0	0.221849	0.09691	0	0	0	0	0	0	0
82	0	0	2	0	3	1	2	1	0	-6	25.78	third	0	0.30103	0.09691	0	0	1	0	0	0	0	0
83	0	0	1	1	1	1	1	2	0	-1.75	24.67	seventh	0	0.221849	0	-0.176091	-0.176091	0	0	0	0	0	0
84	0	0	2	0	3	3	2	1	0	-4.5	25.42	third	0	0.823909	1.09691	1.22185	1.39794	1	0	0	0	0	0
85	0	0	1	1	1	3	2	1	0	2.25	24.27	seventh	0	0.154902	0.30103	0.154902	0.09691	0	0	0	0	0	0
86	0	0	1	1	3	3	2	1	1	-2.625	24.08	fourth	3	0	0.0457575	-0.0791812	0	0	0	0	0	0	7
87	0	1	2	0	3	1	2	1	0	0	24.74	ninth	0	1.52288	0.823909	0.522879	0.522879	0	3	0	0	0	0
88	0	0	1	1	1	1	2	1	0	-0.25	23.3	seventh	0	0	1	0.522879	0.823909	0	0	0	0	0	7
89	0	0	1	0	3	2	2	1	1	0.25	24.19	seventh	6	0.154902	1.30103	0.69897	0.221849	0	3	0	0	0	0
90	0	0	2	0	2	1	2	1	0	1.25	24.05	eighth	0	1.39794	0.0457575	0	0	1	3	0	0	0	0
91	0	0	2	1	2	1	1	1	0	-0.125	22.72	eighth	0	2	1.30103	0	0	1	0	0	5	0	0
92	0	0	2	0	2	1	1	1	0	1	22.71	seventh	0	0.39794	0	0	-0.0791812	1	0	0	0	0	0
93	0	0	1	1	2	1	1	1	1	-7.75	28.55	sixth	3	0	0	0.39794	0	0	0	0	0	0	0
94	0	0	1	1	2	1	2	1	1	-14	29.35	fourth	3	0.09691	0.09691	0	-0.0791812	1	0	0	0	0	0
95	0	0	1	1	2	1	2	1	1	-1.75	27.75	fourth	2	1.22185	0.823909	0.30103	1	1	0	0	0	0	0
96	0	0	1	0	3	3	2	1	1	-18	29.81	fourth	4	2.30103	1.39794	0.823909	1	0	0	0	0	0	0
97	0	0	2	0	2	2	2	1	0	0.5	22.39	seventh	0	1.52288	0.39794	0.30103	0	0	0	0	0	0	0
98	0	0	1	1	1	2	1	1	0	-3.5	24.71	seventh	0	0	0.154902	0	0	1	0	0	0	0	0
99	0	0	2	0	3	1	1	1	0	0.5	23.68	seventh	0	1	0.221849	0.39794	0.0457575	0	0	0	0	0	0
100	0	0	1	1	2	1	2	1	0	-1.75	24.28	seventh	0	0	0.09691	0.0457575	0.0457575	0	0	0	0	0	0
101	0	0	1	1	2	1	2	2	0	-5.5	26.54	fourth	0	0	0.0457575	0	0	1	0	0	0	6	0
102	0	0	1	1	1	1	3	1	1	-0.75	27.14	sixth	2	0.30103	0.69897	0.0457575	0.154902	0	0	0	0	0	7
103	0	0	2	0	2	1	3	1	0	0.125	23.25	ninth	0	1.39794	0.30103	0.30103	0.30103	0	3	0	0	0	0
104	0	0	2	0	4	1	2	1	1	-2.25	31.26	fourth	2.5	2.30103	0.90309	0.39794	0.221849	1	0	0	0	0	0
105	0	0	2	0	3	1	2	1	1	-2.625	23.98	eighth	5	0.39794	0.30103	0.09691	0	0	0	4	0	0	0
106	0	0	2	0	4	1	2	1	0	0.125	23.89	eighth	0	2	0.154902	0.0457575	0.221849	0	0	0	0	0	0
107	0	0	2	1	2	1	1	2	0	0.25	23.41	ninth	0	0.200659	0.30103	0.154902	0.154902	0	0	0	0	0	0
108	0	0	2	0	2	1	1	1	0	-0.625	23.81	seventh	0	1.52288	0.09691	0	0	0	3	0	0	0	0
